# Supplementary material for: Analysis of Polybrominated Diphenyl Ethers and Lipid Composition in Human Breast Milk and Their Correlation with Infant Neurodevelopment
Source: Int J Environ Res Public Health. 2021 Nov 1;18(21):11501. doi: 10.3390/ijerph182111501 (PMC8583092; doi:10.3390/ijerph182111501)
Supplement: Supplementary file 1 [file ijerph-18-11501-s001.zip]

Archive with 1 entries (1 files):
- ijerph-1399739-supplementary.pdf
